# Supplementary material for: Innate immunity and early liver inflammation
Source: Front Immunol. 2023 May 2;14:1175147. doi: 10.3389/fimmu.2023.1175147 (PMC10187146; doi:10.3389/fimmu.2023.1175147)
Supplement: Supplementary Table 1 — Innate immune cells in liver inflammation. [file Table_1.xlsx]

## Sheet: Sheet1
PMID	Experimental model	Disease	Cell type	Notes
27302828	Human	AILI	KC	Indicative of pathology
30386339	Human	ALD	γδ T cells	Increased frequency in blood and liver
28291251	Human	HBV	NK cells	Decreased frequency, activation status and anti-fibrotic activity compared with chronic hepatitis B patients
24154737	Human	HBV	NK cells	Increased frequency in blood compared to HBV-neg controls
23133672	Human	HBV	NK cells	Mediate HBV clearance via IFN-γ and cytotoxicity in acute resolved hepatitis B patients
21535873	Human	HBV	NK/iNKT cells	NK and NKT cell numbers from peripheral blood correlate to the frequency of HBcAg-specific CTLs
25639451	Human	HBV	cNK cells	Infiltration of circulating NK cells can contribute to liver injury
17353365	Human	HBV	NK cells	NK cells contribute to liver inflammation by TRAIL-mediated death of hepatocytes
28273905	Human	HBV	NK cells	NKG2D regulates immune inflammation and anti-viral response partly through activation of NK cells during HBV infection
21535873	Human	HBV	NKT	The frequency of NKT cells is increased to normal values with virus clearance
32884227	Human	HBV	MAIT cells	Peripheral MAIT cells are significantly decreased in HBV-related liver failure patients compared with chronic HBV patients and increase with virus clearance
18954265	Human	HBV	γδ T cells	Decrease periphery frequency in liver failure patients and correlate with disease severity
25774808	Human	HBV	γδ T cells	PMA/Ionomycin induce the greatest amount of pro-inflammatory TNF-α and IL-17 in liver failure patients
23847059	Human	HBV	γδ T cells	Impaired proliferation and chemotaxis. γδ2 T cells inhibit Th17 T cells in vitro.
35506449	Human	HBV	NK cells	Activated NK cells produce a large amount of perforin and granzyme and induce activated HSC apoptosis
20848204	Human	HCV	KC	KCs produce pro-inflammatory IL-1β and TNF-α
27337592	Human	HCV	MAIT cells	Depleted in periphery
27296288	Human	HCV	MAIT cells	Depleted in periphery with markers of exhaustion and hyperactivation
23447689	Human	HCV	MAIT cells	Hepatocytes induce secretion of the pro-inflammatory cytokines IFN-γ, TNF-α and IL-17
11343261	Human	HCV	γδ T cells	Intrahepatic γδ T cells are cytotoxic against human hepatocytes in culture
24154737	Human	HCV	NK cells	Compromised function of natural killer cells in acute and chronic viral hepatitis
16322112	Human	HCV	NK cells	Surface expression and cytolytic function of natural killer cell receptors is altered in chronic hepatitis C
22457290	Human	HCV	NK cells	IFN-α therapy induces NK cell activation and improves HCV clearance
34905514	Human	HCV	iNKT cells	The frequency of activated CD38+ or CD69+ iNKT cells strongly correlates with alanine transaminase levels. Increased levels of activated iNKT cells were observed during acute inflammation and chronic HCV infection without apparent functional differences
16930225	Human	ALD	NK cells	Reduced peripheral blood frequency in alcoholic patients
14634500	Human	ALD	NK cells	Less active than healthy patients
29097439	Human	ALD	MAIT cells	Depletion and hyperactivated circulating MAIT cells compared to healthy controls
34321090	Human	ALD	MAIT cells	Persistent deficiency of MAIT cells
31211759	Human	ALD	MAIT cells	Exhausted phenotype and partially recovery with alcohol abstinence. MAIT cells can promote the disease via IL-17 secretion
31849082	Human	ALD	γδ T cells	IL-17A production of γδ T cells promotes disease
17376039	Human	NASH	KC	Higher frequencies are observed in liver biopsies
33050035	Human	NASH	KC	TNF secretion is necessary and sufficient to induce in vitro steatosis in hepatocytes
32168345	Human	NAFLD	NK	Reduced NKG2D expression in NK cells from NAFLD patients
31018563	Human	Obesity	NK	Reduced cytotoxicity in obese patients
31214196	Human	NASH	NK	Higher expression of NKG2D
17724809	Human	NAFLD	T2NKT cells	The frequency of human NKT cells is decreased
19318971	Human	NAFLD	NKT	Increased frequency of liver-infiltrating CD3+ CD56+ NKT cells in pathogenesis
21483633	Human	NAFLD	NKT	Intrahepatic NKT cells are increased
20512988	Human	NAFLD	NKT	Liver explants are 2-fold enriched with NKT cells in patients with non-NASH cirrhosis, and 4-fold enriched in patients with NASH cirrhosis
30233587	Human	NAFLD	NKT	Circulating MAIT cell frequency decreased in NAFLD, especially in the patients with higher serum levels of γ-glutamyl transferase or total triglyceride. Increased production of IL-4 and decreased production of IFN-γ and TNF-α
32168345	Human	NAFLD	γδ T cells	Decreased frequencies of Vδ2+ T cells, but elevated frequencies of Vδ2- T cells compared to healthy controls
29551191	Human	AIH	NK cells	Frequency of circulating CD56bright NK cells is higher in untreated AIH
29619420	Human	AIH	NK cells	Frequency of circulating CD56dim NK cells is reduced in active AIH patients or while in remission
29328499	Human	ALD	MAIT cells	Depleted and exhausted in the periphery. In vitro promote profibrogenic HSC activation partly mediated by IL-17
26358406	Human	ALD	γδ T cells	Significantly higher in the blood and livers of patients
20683931	Human	AIH	γδ T cells	Vδ1+ T cells significantly increased in periphery
35986136	Human	AIH	γδ T cells	Differentiated IL-17A-producing γδ T cells drive autoimmune hepatitis
15362735	Human	PSC	NK cells	Elevated number of cytotoxic NK cells
33670793	Human	I/R injury	γδ T cells	Increased γδ T cell infiltration
32036449	Human	Melanoma	NKT	Peripheral blood frequency significantly increased during anti-PD1 therapy in responders
19554540	Mouse	Fibrosis	KC	Increased infiltration of CCR2+ monocytes
22031018	Mouse	Fibrosis	KC	Increased infiltration of CCR2+ monocytes
11015434	Mouse	HBV	iNKT cells	Activation with αGalCer injection leads to anti-viral activity mediated by IFN-gamma and/or the IFN-alpha/beta receptor
23103614	Mouse	HBV	NK cells	NKG2A blockade improves viral clearance in a NK cell-dependent manner
19949088	Mouse	HBV	NK cells	Fas/FasL and NKG2D/NKG2D ligand pathway contribute to the liver NK cell-mediated hepatocyte injury.
10748242	Mouse	HBV	KC	KCs secrete induced nitric oxide synthase (iNOS) as a viral eradication mechanism
24260285	Mouse	Hepatitis	KC/iNKT cells	The LFA-1-dependent cross-activation of iNKT cells and Kupffer cells inhibits neutrophil accumulation and cholestatic liver injury
36334655	Mouse	ALD	KC	Single ethanol binge increases IL-1β and IL-23 production of Kupffer cells
10759216	Mouse	ALD	KC	Kupffer cells and endotoxins play a pivotal role in hepatotoxicity following alcohol exposure
11018074	Mouse	ALD	KC	Free radicals from NADPH oxidase activates production of cytotoxic TNF-α
32612603	Mouse	ALD	KC	Pathological progression mediated by IL-1β secretion
17133483	Mouse	ALD	NK cells	Inefficient killing of HSCs
25582105	Mouse	ALD	iNKT cells	iNKT cells promote alcohol-induced steatohepatitis through interleukin-1β
25661730	Mouse	ALD	iNKT cells	iNKT cells contribute to liver injury by promoting hepatic neutrophil infiltration
30817180	Mouse	ALD	iNKT cells	Intestinal iNKT cells migrate to liver and contribute to hepatocyte apoptosis
25477000	Mouse	ALD	T2NKT cells	T2NKT cells attenuates alcoholic liver disease
25261475	Mouse	ALD	T2NKT cells	Recognition of lysophosphatidylcholine conferes protection
17641782	Mouse	ALD	T2NKT cells	T2NKT-mediated anergy induction in iNKT cells prevents hepatitis
31849082	Mouse	ALD	γδ T cells	IL-1β expression in KCs triggers IL-17A production in γδ T cells at the early stage that may accelerate IL-17A expression in CD4+ T cells in the later stage of ALD
19934001	Rat	NASH	KC	Depletion prevents the development of diet-induced hepatic steatosis and insulin resistance
16175608	Mouse	Obesity	NKT	Increased NKT cell apoptosis
20034047	Mouse	NAFLD	NKT	KC and IL-12-dependent loss of NKT cells
10706553	Mouse	NAFLD	NKT	Selective reduction of hepatic CD4+ NKT cells
28811651	Mouse	NAFLD	iNKT	iNKT cells prevent obesity-induced hepatic steatosis in a CCR7-dependent manner
19910631	Mouse	Obesity	NKT	NKT cells promote adipose tissues inflammation and glucose intolerance
22493234	Mouse	NAFLD	iNKT	iNKT cells promote tissue inflammation, insulin resistance, and hepatic steatosis
22383967	Mouse	NAFLD	T2NKT cells	T2NKT cells promote adipose tissue inflammation, steatohepatitis and insulin resistance
24166975	Mouse	NAFLD	T2NKT cells	Sdoptive transfer of T2NKT cells in HFD obese mice induced prolonged weight loss and glucose tolerance
28067223	Mouse	NAFLD	γδ T cells	Hepatic γδT-17 cells accelerate disease progression
31529720	Mouse	NAFLD	γδ T cells	γδ T cells promote disease via IL-17 production
25395302	Mouse	Obesity	γδ T cells	Increased frequency of circulating γδ T cells
29551191	Mouse	AIH	NK cells	Intrahepatic recruitment of cytotoxic NK cells contributes to disease progression
33506011	Mouse	AIH	iNKT cells	iNKT cells mediate cytotoxicity via Fas-FasL
18407967	Mouse	Hepatitis	iNKT cells	α-GalCer exacerbates the disease
23686838	Mouse	Hepatitis	iNKT cells	Secretion of IL-4 and TNF-α secretion exacerbate the disease progression
21740985	Mouse	NA	iNKT cells	iNKT cells can secrete IL-17
24547942	Mouse	PBC	NK cells	Elevated number of cytotoxic NK cells
9378984	Mouse	I/R injury	NK cells	IL-18 induces FasL in NK cells
20146261	Mouse	I/R injury	NK cells	Neutralization of IFN-γ secretion by NK cells have protective effects
15963482	Mouse	I/R injury	NKT cells	Association of NKT cells and granulocytes with liver injury
17088433	Mouse	I/R injury	NKT cells	CD1d-dependent activation of NKT cells exacerbates disease
19264952	Mouse	I/R injury	NK/iNKT cells	Depletion of NK/NKT cells attenuate liver injury
33320839	Mouse	Hepatitis	KC	PD-1 blockade improves Kupffer cell bacterial clearance in acute liver injury
9638361	NA	I/R injury	NK cells	Increase secretion of IFN-γ by IL-12 and IL-18
9187260	Rat	ALD	KC	Depletion of KCs impaired progression of ALD
